# Supplementary material for: Results of a 2021 French National Survey on Management of Patients with Advanced Stage Epithelial Ovarian Cancer
Source: J Clin Med. 2021 Oct 21;10(21):4829. doi: 10.3390/jcm10214829 (PMC8585030; doi:10.3390/jcm10214829)
Supplement: Supplementary file 1 [file jcm-10-04829-s001.zip]

Archive with 1 entries (1 files):
- jcm-1406051-supplementary.pdf
